# Supplementary material for: Structural Determinants for Protein adsorption/non-adsorption to Silica Surface
Source: PLoS One. 2013 Nov 25;8(11):e81346. doi: 10.1371/journal.pone.0081346 (PMC3839912; doi:10.1371/journal.pone.0081346)
Supplement: Table S1 — List of adsorbed and non-adsorbed proteins. (XLSX) [file pone.0081346.s002.xlsx]

## Sheet: APNAP Proteins
			Name	ORF	SGD id	PDB id	Ratio[1]
	Adsorbed proteins (AP)		GRS1	YBR121C	S000000325		11.11		Proteins used in structural analysis
			EGD2	YHR193C	S000001236		8.33		Proteins used in structural analysis & molecular dynamics studies
			ILV2	YMR108W	S000004714	1jsc.pdb	7.69		§: protein fragments
			SSB1	YDL229W	S000002388		5		(†): model from Protein Model Portal
			PAB1§	YER165W	S000000967		5
			STI1	YOR027W	S000005553		4.35
			KAR2	YJL034W	S000003571	3qml.pdb	4
			RPS5	YJR123W	S000003884	3o30.pdb	3.7
			EFB1	YAL003W	S000000003	1g7c.pdb	3.57
			RPS0A	YGR214W	S000003446	3o30.pdb	3.33
			SAM2	YDR502C	S000002910		3.23
			FRS1	YLR060W	S000004050		3.23
			SSE1	YPL106C	S000006027	3c7n.pdb	3.13
			SSC1	YJR045C	S000003806		3.03
			EGD1	YPL037C	S000005958		3.03
			HYP2	YEL034W	S000000760	3er0.pdb	2.94
			SHP1	YBL058W	S000000154		2.78
			SAM1	YLR180W	S000004170	2obvA(†)	2.63
			ILV3	YJR016C	S000003777		2.63
			SOD2	YHR008C	S000001050		2.5
			VMA1	YDL185W	S000002344	1vde.pdb	2.33
			HSP60	YLR259C	S000004249		2.33
			YPL088W	YPL088W	S000006009		2.17
			SSA1	YAL005C	S000000004		2.17
			LYS9	YNR050C	S000005333	2axq.pdb	2.17
			DAL1	YIR027C	S000001466		2
			TIF3	YPR163C	S000006367		1.89
			KRS1	YDR037W	S000002444	3bjuA(†)	1.72
			HCR1	YLR192C	S000004182		1.67
			PUB1	YNL016W	S000004961	3md3.pdb	1.64
			VMA2	YBR127C	S000000331		1.59
	…..
	Non-adsorbed Proteins (NAP)		BGL2	YGR282C	S000003514		0.63
			DLD3	YEL071W	S000000797		0.63
			TSA1	YML028W	S000004490		0.63
			GSP1	YLR293C	S000004284		0.62
			ACT1	YFL039C	S000001855		0.61
			FBA1	YKL060C	S000001543		0.61
			GUS1	YGL245W	S000003214		0.61
			ARA1	YBR149W	S000000353		0.58
			CPR1	YDR155C	S000002562	1ist.pdb	0.58
			GLR1	YPL091W	S000006012	2hmq.pdb	0.58
			RHR2	YIL053W	S000001315	2qlt.pdb	0.58
			ADH1	YOL086C	S000005446	2hyc.pdb	0.55
			PUP2	YGR253C	S000003485		0.55
			SEC14	YMR079W	S000004684	1aua.pdb	0.55
			YHB1	YGR234W	S000003466		0.55
			PDC1	YLR044C	S000004034	9w93.pdb	0.54
			RNR4	YGR180C	S000003412	1sms.pdb	0.53
			SEC53	YFL045C	S000001849		0.53
			PGK1	YCR012W	S000000605		0.5
			UBA1	YKL210W	S000001693	3cmm.pdb	0.5
			SPE3	YPR069C	S000006273		0.48
			PNC1	YGL037C	S000003005	2h0r.pdb	0.47
			ADE6	YGR061C	S000003293		0.46
			SOL3	YHR163W	S000001206		0.46
			TKL1	YPR074C	S000006278	1trk.pdb	0.46
			GND1	YHR183W	S000001226	2p4q.pdb	0.44
			MET25	YLR303W	S000004294		0.44
			YLR179C	YLR179C	S000004169		0.43
			AHP1	YLR109W	S000004099		0.39
			IPP1	YBR011C	S000000215	1m38.pdb	0.38
			ADO1	YJR105W	S000003866		0.36
			PGI1	YBR196C	S000000400		0.36
			ENO2	YHR174W	S000001217		0.35
			CYS3*	YAL012W	S000000010	1n8p.pdb	0.34
			ENO1	YGR254W	S000003486	2one.pdb	0.33
			HOM2	YDR158W	S000002565		0.32
			MET6	YER091C	S000000893		0.32
			BMH1	YER177W	S000000979		0.29
			BMH2	YDR099W	S000002506		0.29
			ALD6	YPL061W	S000005982		0.28
			PDI1	YCL043C	S000000548	3boa.pdb	0.28
			SOD1	YJR104C	S000003865	1f1g.pdb	0.22
			TMA19	YKL056C	S000001539		0.22
			TOM40	YMR203W	S000004816		0.22
			ASC1	YMR116C	S000004722	3ug5.pdb	0.21
			NTF2	YER009W	S000000811	1gy7.pdb	0.11
			[1]: quantitative ratio (AP/NAP) of 35S intensity
