# Supplementary material for: Structural Determinants for Protein adsorption/non-adsorption to Silica Surface
Source: PLoS One. 2013 Nov 25;8(11):e81346. doi: 10.1371/journal.pone.0081346 (PMC3839912; doi:10.1371/journal.pone.0081346)
Supplement: Table S2 — List of features analysed and statistically compared between the AP and the NAP groups. (XLSX) [file pone.0081346.s003.xlsx]

## Sheet: Table_2S
Feature (parameter)	AP median	AP std-dev	NAP median	NAP std-dev	p.value[1]		p.value (wilcox)[2]
Aromatic Composition	0.0909091	0.0229976	0.113043	0.0189162	2.84575e-07	**	7.93854e-05	**
Polarity: 4.9-6.2	0.309441	0.0385975	0.34149	0.0234854	2.94514e-05	**	0.000288835	**
Polar amino acids	0.360856	0.0458289	0.314132	0.0325688	0.00100985	**	0.0025514	**
Secondary structure: Strand	0.271261	0.0377316	0.290696	0.0289674	0.00142449	**	0.0043225	**
Hydrophobic amino acids	0.286624	0.0341442	0.307846	0.0219761	0.00157942	**	0.00352872	**
Secondary structure: Helix	0.43949	0.039942	0.416247	0.0431448	0.00225304	**	0.00500588	**
Arginine residues	0.040747	0.0176856	0.0320366	0.0106938	0.0026695	**	0.0043225	**
Positive amino acids	0.117647	0.0210588	0.104904	0.0178445	0.0026695	**	0.00500588	**
Neutral amino acids	0.731141	0.0424725	0.761045	0.0339408	0.00311337	**	0.00500588	**
Polarity: 10.4-13.0	0.37479	0.0429633	0.338952	0.0323148	0.0032537	**	0.00500588	**
Tyrosine residues	0.0264901	0.0117865	0.0352604	0.0104667	0.00373896	**	0.00653464	**
Histidine residues	0.015625	0.00854977	0.0211936	0.00930281	0.0206454	*	0.0249212	*
Phenylalanine residues	0.0382166	0.00779563	0.0414796	0.0149551	0.0206454	*	0.0291497	*
Solvent accessibility: Buried	0.426752	0.0374337	0.437196	0.0395526	0.0206454	*	0.0291497	*
Glutamate residues	0.0815661	0.0168825	0.0672376	0.0203808	0.0261918	*	0.0309902	*
Negative amino acids	0.146218	0.027992	0.128	0.0227932	0.0261918	*	0.0291497	*
Solvent accessibility: Exposed	0.350153	0.0443121	0.3292	0.030444	0.0261918	*	0.0291497	*
Tryptophane residues	0.00672269	0.00704079	0.0110542	0.0068236	0.0268619	*	0.0291497	*
Glutamine residues	0.0358255	0.0222299	0.0303746	0.0179597	0.0542017		0.0577999
Solvent accessibility: Intermediate	0.183261	0.0295788	0.199088	0.0294965	0.064879		0.0718524
Molecular Weight (kDa)	50.7629	23.0248	39.2136	25.2093	0.0792302		0.0697761
Length (number of residues)	460	208.278	346.5	228.395	0.0893754		0.0760072
Leucine residues	0.0755208	0.0142268	0.0874343	0.01854	0.128909		0.138663
Cysteine residues	0.00509338	0.00587402	0.0101146	0.00557495	0.134071		0.131684
Hydrophobicity: Neutral	0.372274	0.0301969	0.377117	0.0364356	0.151665		0.171947
Aliphatic amino acids	0.208151	0.0321886	0.21615	0.0192785	0.237642		0.208767
Valine residues	0.0649351	0.0160718	0.0737833	0.0175291	0.3024		0.29957
van der Waals volume: 4.03-8.08	0.230942	0.0275429	0.232677	0.0276142	0.3024		0.29957
Polarizability: 0.219-0.409	0.230942	0.0275429	0.232677	0.0276142	0.3024		0.29957
Lysine residues	0.0779817	0.0199838	0.0743505	0.0156241	0.414266		0.394928
Aspartate residues	0.0923521	0.0243442	0.0867996	0.0207256	0.437351		0.428876
Alanine residues	0.0672269	0.0185995	0.0605446	0.0143293	0.437351		0.428876
Methionine residues	0.0194175	0.0103053	0.0184168	0.00836438	0.437351		0.428876
van der Waals volume: 0-2.78	0.392962	0.0354523	0.386771	0.0358202	0.437351		0.428876
Polarizability: 0-1.08	0.35014	0.0364941	0.338008	0.0377952	0.437351		0.428876
Isoelectric point (pI)	5.22701	1.17544	5.47768	0.761819	0.535175		0.522539
Serine residues	0.0638298	0.0128397	0.0650106	0.0200617	0.536628		0.549649
van der Waals volume: 2.95-4.0	0.366044	0.0357206	0.366625	0.027273	0.654289		0.633056
Threonine residues	0.0597572	0.0127723	0.0557963	0.0123864	0.673809		0.661443
Polarizability: 0.128-0.186	0.423581	0.0346055	0.421487	0.0284477	0.727249		0.715007
Glycine residues	0.0715667	0.0177728	0.0722185	0.0244487	0.784355		0.788664
Secondary structure: Coil	0.293103	0.0346955	0.288867	0.0300065	0.784355		0.786199
Polarity: 8.0-9.2	0.335201	0.0307501	0.330532	0.0393173	0.905252		0.903191
Asparagine residues	0.0436508	0.0201469	0.0474573	0.0117644	0.908631		0.903191
Isoleucine residues	0.0595238	0.0139654	0.0601594	0.013124	0.922131		0.925029
Proline residues	0.0436137	0.0112197	0.0450114	0.0123408	0.922131		0.92552
[1]: p-value of the Brunner-Munzel test of stochastic equality, corrected for multiple comparison using the Benjamini-Hochberg method.
[2]: p-value of the Wilcoxon-Mann-Withney test of median equality, corrected for multiple comparison using the Benjamini-Hochberg method.
** means p-values < 0.01. * corresponds to 0.01 < p-values < 0.05
The features with p-values < 0.05 are listed in Table 2 with the exception of features called “Polarity” and “Solvent accessibility Exposed” as they are redundant to
“Polar amino acids” . Similarly, “Solvent accessibility Buried” was not reported in Table 2 as it is redundant to “Hydrophobic amino acids”.
